# Supplementary material for: SREBP1-Induced Glutamine Synthetase Triggers a Feedforward Loop to Upregulate SREBP1 through Sp1 O-GlcNAcylation and Augments Lipid Droplet Formation in Cancer Cells
Source: Int J Mol Sci. 2021 Sep 10;22(18):9814. doi: 10.3390/ijms22189814 (PMC8469118; doi:10.3390/ijms22189814)
Supplement: Supplementary file 1 [file ijms-22-09814-s001.zip]

Archive with 1 entries (1 files):
- ijms-1313800-supplementary.pdf
